# Supplementary material for: Comparative Evaluation of a Disinfectant Formulation Comprising Hydrogen Peroxide, Peracetic Acid, and Acetic Acid Against Aspergillus niger, Escherichia coli, and Staphylococcus aureus on Various Surfaces in Comparison to Other Disinfectants
Source: Int J Microbiol. 2025 Jun 24;2025:2602317. doi: 10.1155/ijm/2602317 (PMC12213054; doi:10.1155/ijm/2602317)
Supplement: Supporting Information 1 — Contains outcomes of all tables and the hypothetical conclusion of this study. [file 2602317.f1.xlsx]

## Sheet: Sheet1
Table 1: Outcomes of surface disinfection activity on petri plate contaminated with different microbes using various disinfectants
Disinfectants Name		Aspergillus niger ATCC®16888TM*			Escherichia coli ATCC®25922TM*			Staphylococcus aureus subsp. aureus ATCC®6538TM*
		Contact time (in minutes)			Contact time (in minutes)			Contact time (in minutes)
		0.5 min	1 min	5 min	0.5 min	1 min	5 min	0.5 min	1 min	5 min
70% Isopropyl Alcohol (IPA)	i	3.7×103	2×104	1.8×105	3.8×103	5.4×103	7.5×104	5.4×105	3.2×105	1×106
	ii	3.5×103	1.8×104	1.5×105	1×103	<3	<3	2.1×105	<3	<3
	iii	0.024	0.046	0.079	0.58	3.73	4.88	0.41	5.51	6
	iv	0.054054	0.1	0.166667	0.7368	0.9998	0.9999	0.6111	0.99999	0.999999
1.5% Chlorohexidine gluconate (CHG)	i	5.9×103	3.8×104	4.9×105	1.8×103	2.8×104	7.4×103	4.7×104	1.9×105	4.9×105
	ii	5.7×103	3.5×104	4.3×105	1.4×103	1.3×104	1×103	3.9×104	1.2×105	2.3×105
	iii	0.015	0.036	0.05673	0.11	0.33	0.8692	0.08103	0.199	0.3285
	iv	0.0339	0.0789	0.12245	0.2222	0.53571	0.8649	0.170213	0.3684	0.5306
10% Sodium Hypochlorite (NaOCl)	i	2.5×105	3.2×105	7.9×105	4.9×103	6.3×103	7.6×104	5.2×105	5.2×106	9.2×106
	ii	2×105	1.9×105	3.1×105	2.8×103	<3	<3	2 ×105	<3	<3
	iii	0.09691	0.2264	0.4063	0.24304	3.799	4.88	0.415	6.72	6.96
	iv	0.2	0.40625	0.6076	0.4286	0.999841	0.9999	0.6154	0.999999	0.999999
0.2% Hydrogen per Oxide (H2O2)	i	2.8×104	5.9×105	7.9×105	3.8 ×104	2.1×104	6.5×104	2.1×105	5.9×105	8.9×106
	ii	1.7×104	3.1×105	2.9×105	1 ×104	<3	<3	1×105	<3	<3
	iii	0.2167	0.2795	0.4352	0.23313	4.32	4.81	0.32	5.77	6.95
	iv	0.393	0.475	0.633	0.4154	0.9999	0.9999	0.5238	0.99999	0.999999
Mixure of acetic acid, hydrogen peroxide, and per acetic acid	i	6.3×104	3.8×104	6.9×105	4.7×104	1.9×103	3.2×103	1×106	3.8×106	5.9×106
	ii	1.2×104	<3	<3	2.8×103	<3	<3	<3	<3	<3
	iii	0.7202	4.58	5.84	1.225	3.28	3.51	6	6.58	6.77
	iv	0.8095	0.9999	0.99999	0.9404	0.999474	0.9997	0.999999	0.999999	0.999999
i. CFU count on the surface prior to disinfection, ii. CFU count on the surface after disinfection iii. log decline in CFU upon disinfection iv. Percentage of killing following disinfection

## Sheet: Sheet2
Table 2: Outcomes of surface disinfection activity on smooth surfaces contaminated with different microbes using various disinfectants
Disinfectants Name		Aspergillus niger ATCC®16888TM*			Escherichia coli ATCC®25922TM*			Staphylococcus aureus subsp. aureus ATCC®6538TM*
		Contact time (in minutes)			Contact time (in minutes)			Contact time (in minutes)
		0.5 min	1 min	5 min	0.5 min	1 min	5 min	0.5 min	1 min	5 min
70% Isopropyl Alcohol (IPA)	i	3.7×104	5.4×104	2.5×105	3.2×104	9.4×104	8.2×104	7.1×105	7.4×105	8.5×105
	ii	3.5×104	4.9×104	2.1×105	1.7×104	3.4×104	2.7×103	4.3×105	2.9×105	2.1×104
	iii	0.024134	0.0422	0.07572	0.2747	0.44165	1.4825	0.2178	0.4068	1.6072
	iv	0.0541	0.092593	0.16	0.4688	0.6383	0.9671	0.3944	0.6081	0.9753
1.5% Chlorohexidine gluconate (CHG)	i	4.9×103	5.7×103	7.9×105	3.2×103	5.9×103	7.9×103	3.9×105	5.9×106	7.5×106
	ii	4.7×103	5.2×103	7.8×105	2.1×103	3.1×103	1.8×103	2.7×105	3.4×106	2.1×106
	iii	0.0181	0.03987	0.06512	0.18293	0.2795	0.6424	0.1597	0.23937	0.5528
	iv	0.040816	0.0877	0.13924	0.3438	0.4746	0.7721	0.3077	0.4237	0.72
10% Sodium Hypochlorite (NaOCl)	i	7.9×104	3.2×105	4.9×104	5.9×103	7.8×104	5.7×104	4.7×105	3.9×105	3.8×106
	ii	6.5×104	2.1×105	2.5×104	3.4×103	1.9×104	1.6×103	2.8×105	1.5×105	2.1×106
	iii	0.08471	0.18293	0.29226	0.23937	0.6133	1.5518	0.22494	0.415	1.2576
	iv	0.177215	0.34375	0.4898	0.4237	0.7564	0.97193	0.4042	0.6154	0.9447
0.2% Hydrogen per Oxide (H2O2)	i	7.3×103	6.5×103	5.1 ×103	3.2×103	9.8×103	3.2×104	5.4×106	3.9×106	8.9×106
	ii	5.8×103	3.9×103	2.4×103	1.3×103	1.5×103	<3	2.6×106	1×106	<3
	iii	0.0999	0.22185	0.32736	0.3912	0.8151	4.51	0.3174	0.5911	6.95
	iv	0.2055	0.4	0.5294	0.5938	0.8469	0.9999	0.5185	0.7436	0.999999
Mixure of acetic acid, hydrogen peroxide, and per acetic acid	i	2.9×104	7.5×104	9.7 ×105	2.5×103	4.9×104	3.2×104	1.7×105	5.3×105	9.1×105
	ii	1.3×104	8.3×103	<3	<3	<3	<3	<3	<3	7.5×106
	iii	0.34845	0.956	5.99	3.39	4.69	4.72	5.23	5.72	6.88
	iv	0.5517	0.8893	0.99999	0.9996	0.9999	0.9999	0.99999	0.99999	0.999999
i. CFU count on the surface prior to disinfection, ii. CFU count on the surface after disinfection iii. log decline in CFU upon disinfection iv. Percentage of killing following disinfection

## Sheet: Sheet3
Table 3: Outcomes of surface disinfection activity on uneven surfaces contaminated with different microbes using various disinfectants
Disinfectants Name		Aspergillus niger ATCC®16888TM*			Escherichia coli ATCC®25922TM*			Staphylococcus aureus subsp. aureus ATCC®6538TM*
		Contact time (in minutes)			Contact time (in minutes)			Contact time (in minutes)
		0.5 min	1 min	5 min	0.5 min	1 min	5 min	0.5 min	1 min	5 min
70% Isopropyl Alcohol (IPA)	i	1.5×104	7.9×103	3.5×105	9.9×103	7.6×104	8.9×104	3.2×106	4.9×106	7.9×106
	ii	1.4×104	7.2×103	3.0×105	6.7×103	3.5×104	1.2×104	2.4×106	2.1×106	8.2×105
	iii	0.029963	0.040295	0.06695	0.16956	0.33675	0.8702	0.12494	0.368	0.9838
	iv	0.0667	0.0886	0.1429	0.3232	0.5395	0.8652	0.25	0.5714	0.8962
1.5% Chlorohexidine gluconate (CHG)	i	3.2×104	4.9×105	8.4×105	3.5×104	6.5×104	9.8×103	5.8×105	6.8×105	1.2×106
	ii	3.1×104	4.6×105	7.5×105	2.4×104	3.4×104	1.8×103	4.2×105	4.5×105	3.8×105
	iii	0.013788	0.02744	0.04922	0.16386	0.28143	0.736	0.14018	0.1793	0.4994
	iv	0.0313	0.061224	0.107143	0.3143	0.4769	0.8163	0.2759	0.3382	0.6833
10% Sodium Hypochlorite (NaOCl)	i	7.3×104	2.5×105	5.3×105	4.8×104	3.9×104	5.3×104	6.4×105	7.3×105	5.3×106
	ii	6.4×104	1.9×105	3.1×105	2.9×104	9.8×103	6.4×103	4.1×105	3.1×105	4.9×105
	iii	0.05714	0.11919	0.2329	0.21884	0.5998	0.9181	0.1934	0.37196	1.034
	iv	0.123288	0.24	0.4151	0.3958	0.7487	0.8793	0.3594	0.5753	0.9076
0.2% Hydrogen per Oxide (H2O2)	i	7.4×103	8.9×104	9.2×104	5.3×103	8.5×103	9.2×103	8.9×106	7.8×106	5.9×106
	ii	6.3×103	7.2×104	5×104	2.2×103	2.1×103	<3	4.7×106	2.9×106	3.1×105
	iii	0.06989	0.092	0.2648	0.38185	0.6072	3.96	0.2773	0.4297	1.2795
	iv	0.14865	0.19101	0.4565	0.5849	0.7529	0.9999	0.4719	0.6282	0.9475
Mixure of acetic acid, hydrogen peroxide, and per acetic acid	i	8.6×105	3.9×104	6.7×105	2.8×104	5.9×103	5.3×104	1.9×105	3.8×106	7.5×106
	ii	5.3×105	5.8×103	<3	<3	<3	<3	<3	<3	<3
	iii	0.21022	0.8276	5.83	4.45	3.77	4.72	5.28	6.58	6.88
	iv	0.3837	0.8513	0.99999	0.9999	0.9998	0.9999	0.99999	0.999999	0.999999
i. CFU count on the surface prior to disinfection, ii. CFU count on the surface after disinfection iii. log decline in CFU upon disinfection iv. Percentage of killing following disinfection

## Sheet: Plate
				Petri plate
			Aspergillus niger ATCC®16888TM*
			A	B	C	D	E										A	B	C	D	E
		Disinfectants Name	70% Isopropyl Alcohol (IPA)	Chlorohexidine	10% Sodium Hypochlorite (NaOCl)	0.2% Hydrogen per Oxide (H2O2)	A blend of acetic acid, hydrogen peroxide, and peracetic acid (AAHPA)								Disinfectants Name		70% Isopropyl Alcohol (IPA)	Chlorohexidine	10% Sodium Hypochlorite (NaOCl)	0.2% Hydrogen per Oxide (H2O2)	A blend of acetic acid, hydrogen peroxide, and peracetic acid (AAHPA)
	Log reduction	30 sec	0.024	0.015	0.09691	0.2167	0.7202								Percentage	30 sec	0.054054	0.0339	0.2	0.393	0.8095
		1 min	0.046	0.036	0.2264	0.2795	4.58									1 min	0.1	0.0789	0.40625	0.475	0.9999
		5 min	0.079	0.05673	0.4063	0.4352	5.84									5 min	0.166667	0.12245	0.6076	0.633	0.9999
															Anova: Single Factor
Anova: Single Factor
															SUMMARY															Anova: Single Factor
SUMMARY															Groups	Count	Sum	Average	Variance
Groups	Count	Sum	Average	Variance											70% Isopropyl Alcohol (IPA)	3	0.320721	0.106907	0.0032062											SUMMARY
70% Isopropyl Alcohol (IPA)	3	0.149	0.0496667	0.000766333											Chlorohexidine	3	0.23525	0.0784167	0.00196045											Groups	Count	Sum	Average	Variance
Chlorohexidine	3	0.10773	0.03591	0.000435354											10% Sodium Hypochlorite (NaOCl)	3	1.21385	0.404617	0.0415364											70% Isopropyl Alcohol (IPA)	3	0.320721	0.106907	0.0032062
10% Sodium Hypochlorite (NaOCl)	3	0.72961	0.243203	0.0241423											0.2% Hydrogen per Oxide (H2O2)	3	1.501	0.500333	0.0148813											Chlorohexidine	3	0.23525	0.0784167	0.00196045
0.2% Hydrogen per Oxide (H2O2)	3	0.9314	0.310467	0.0126548											A blend of acetic acid, hydrogen peroxide, and peracetic acid (AAHPA)	3	2.8094	0.936467	0.0120904											10% Sodium Hypochlorite (NaOCl)	3	1.21385	0.404617	0.0415364
A blend of acetic acid, hydrogen peroxide, and peracetic acid (AAHPA)	3	11.1402	3.7134	7.11633																										0.2% Hydrogen per Oxide (H2O2)	3	1.501	0.500333	0.0148813
																														A blend of acetic acid, hydrogen peroxide, and peracetic acid (AAHPA)	3	2.80939	0.936463	0.0120898
															ANOVA
ANOVA															Source of Variation	SS	df	MS	F	P-value	F crit
Source of Variation	SS	df	MS	F	P-value	F crit									Between Groups	1.46118	4	0.365296	24.7911	3.57488e-05	3.47805									ANOVA
Between Groups	30.4786	4	7.61965	5.3252	0.0146532	3.47805									Within Groups	0.14735	10	0.014735												Source of Variation	SS	df	MS	F	P-value	F crit
Within Groups	14.3087	10	1.43087																											Between Groups	1.46117	4	0.365293	24.7911	3.57486e-05	3.47805
															Total	1.60853	14													Within Groups	0.147348	10	0.0147348
Total	44.7872	14
																														Total	1.60852	14
	Comment: Log reduction of E is statically significant (p<0.05)														Comment: % reduction of E is statically significant (p<0.01)
	Escherichia coli ATCC®25922TM*
	Disinfectants Name	70% Isopropyl Alcohol (IPA)	Chlorohexidine	10% Sodium Hypochlorite (NaOCl)	0.2% Hydrogen per Oxide (H2O2)	A blend of acetic acid, hydrogen peroxide, and peracetic acid (AAHPA)										Disinfectants Name	70% Isopropyl Alcohol (IPA)	Chlorohexidine	10% Sodium Hypochlorite (NaOCl)	0.2% Hydrogen per Oxide (H2O2)	A blend of acetic acid, hydrogen peroxide, and peracetic acid (AAHPA)
Log reduction	30 sec	0.58	0.11	0.24304	0.23313	1.225									Percentage	30 sec	0.7368	0.2222	0.4286	0.4154	0.9404
	1 min	3.73	0.33	3.799	4.32	3.28										1 min	0.9998	0.53571	0.999841	0.9999	0.999474
	5 min	4.88	0.8692	4.88	4.81	3.51										5 min	0.9999	0.8649	0.9999	0.9999	0.9997
Anova: Single Factor															Anova: Single Factor
SUMMARY															SUMMARY
Groups	Count	Sum	Average	Variance											Groups	Count	Sum	Average	Variance
70% Isopropyl Alcohol (IPA)	3	9.19	3.06333	4.95583											70% Isopropyl Alcohol (IPA)	3	2.7365	0.912167	0.0230651
Chlorohexidine	3	1.3092	0.4364	0.152587											Chlorohexidine	3	1.62281	0.540937	0.103286
10% Sodium Hypochlorite (NaOCl)	3	8.92204	2.97401	5.8858											10% Sodium Hypochlorite (NaOCl)	3	2.42834	0.809447	0.108783
0.2% Hydrogen per Oxide (H2O2)	3	9.36313	3.12104	6.31506											0.2% Hydrogen per Oxide (H2O2)	3	2.4152	0.805067	0.11388
A blend of acetic acid, hydrogen peroxide, and peracetic acid (AAHPA)	3	8.015	2.67167	1.58286											A blend of acetic acid, hydrogen peroxide, and peracetic acid (AAHPA)	3	2.93957	0.979858	0.00116771
ANOVA															ANOVA
Source of Variation	SS	df	MS	F	P-value	F crit									Source of Variation	SS	df	MS	F	P-value	F crit
Between Groups	15.6142	4	3.90355	1.03312	0.436724	3.47805									Between Groups	0.335125	4	0.0837812	1.19625	0.370591	3.47805
Within Groups	37.7843	10	3.77843												Within Groups	0.700365	10	0.0700365
Total	53.3985	14													Total	1.03549	14
		Staphylococcus aureus subsp. aureus ATCC®6538TM*
																	A	B	C	D	E
	Disinfectants Name	70% Isopropyl Alcohol (IPA)	Chlorohexidine	10% Sodium Hypochlorite (NaOCl)	0.2% Hydrogen per Oxide (H2O2)	A blend of acetic acid, hydrogen peroxide, and peracetic acid (AAHPA)										Disinfectants Name	70% Isopropyl Alcohol (IPA)	Chlorohexidine	10% Sodium Hypochlorite (NaOCl)	0.2% Hydrogen per Oxide (H2O2)	A blend of acetic acid, hydrogen peroxide, and peracetic acid (AAHPA)
	30 sec	0.41	0.08103	0.415	0.32	6									Percentage	30 sec	0.6111	0.170213	0.6154	0.5238	0.9999
	1 min	5.51	0.199	6.72	5.77	6.58										1 min	0.9999	0.3684	0.9999	0.9999	0.9999
	5 min	6	0.3285	6.96	6.95	6.77										5 min	0.9999	0.5306	0.9999	0.9999	0.9999
Anova: Single Factor															Anova: Single Factor
SUMMARY															SUMMARY
Groups	Count	Sum	Average	Variance											Groups	Count	Sum	Average	Variance
70% Isopropyl Alcohol (IPA)	3	11.92	3.97333	9.58303											70% Isopropyl Alcohol (IPA)	3	2.6109	0.8703	0.0503885
Chlorohexidine	3	0.60853	0.202843	0.0153214											Chlorohexidine	3	1.06921	0.356404	0.0325776
10% Sodium Hypochlorite (NaOCl)	3	14.095	4.69833	13.7746											10% Sodium Hypochlorite (NaOCl)	3	2.6152	0.871733	0.0492801
0.2% Hydrogen per Oxide (H2O2)	3	13.04	4.34667	12.5086											0.2% Hydrogen per Oxide (H2O2)	3	2.5236	0.8412	0.0755571
A blend of acetic acid, hydrogen peroxide, and peracetic acid (AAHPA)	3	19.35	6.45	0.1609											A blend of acetic acid, hydrogen peroxide, and peracetic acid (AAHPA)	3	2.9997	0.9999	1.84889e-32
ANOVA															ANOVA
Source of Variation	SS	df	MS	F	P-value	F crit									Source of Variation	SS	df	MS	F	P-value	F crit
Between Groups	63.0235	4	15.7559	2.18574	0.144065	3.47805									Between Groups	0.743374	4	0.185843	4.47162	0.0249463	3.47805
Within Groups	72.085	10	7.2085												Within Groups	0.415607	10	0.0415607
Total	135.108	14													Total	1.15898	14
															Comment: % reduction of E is statically significant compared to B (p<0.05)

## Sheet: Smooth
	Smooth surface
	Aspergillus niger ATCC®16888TM*														Aspergillus niger ATCC®16888TM*
	Disinfectants Name		70% Isopropyl Alcohol (IPA)	Chlorohexidine	10% Sodium Hypochlorite (NaOCl)	0.2% Hydrogen per Oxide (H2O2)	A blend of acetic acid, hydrogen peroxide, and peracetic acid (AAHPA)								Disinfectants	70% Isopropyl Alcohol (IPA)	Chlorohexidine	10% Sodium Hypochlorite (NaOCl)	0.2% Hydrogen per Oxide (H2O2)	A blend of acetic acid, hydrogen peroxide, and peracetic acid (AAHPA)
	Log reduction	30 sec	0.024134	0.0181	0.08471	0.0999	0.34845							Percentage	30 sec	0.0541	0.040816	0.177215	0.2055	0.5517
		1 min	0.0422	0.03987	0.18293	0.22185	0.956								1 min	0.092593	0.0877	0.34375	0.4	0.8893
		5 min	0.07572	0.06512	0.29226	0.32736	5.99								5 min	0.16	0.13924	0.4898	0.5294	0.9999
	Anova: Single Factor													Anova: Single Factor
	SUMMARY													SUMMARY
	Groups	Count	Sum	Average	Variance									Groups	Count	Sum	Average	Variance
	70% Isopropyl Alcohol (IPA)	3	0.142054	0.0473513	0.000685181									70% Isopropyl Alcohol (IPA)	3	0.306693	0.102231	0.00287337
	Chlorohexidine	3	0.12309	0.04103	0.000553729									Chlorohexidine	3	0.267756	0.089252	0.00242363
	10% Sodium Hypochlorite (NaOCl)	3	0.5599	0.186633	0.0107795									10% Sodium Hypochlorite (NaOCl)	3	1.01077	0.336922	0.0244623
	0.2% Hydrogen per Oxide (H2O2)	3	0.64911	0.21637	0.012957									0.2% Hydrogen per Oxide (H2O2)	3	1.1349	0.3783	0.026581
	A blend of acetic acid, hydrogen peroxide, and peracetic acid (AAHPA)	3	7.29445	2.43148	9.58956									A blend of acetic acid, hydrogen peroxide, and peracetic acid (AAHPA)	3	2.4409	0.813633	0.0545149
	ANOVA													ANOVA
	Source of Variation	SS	df	MS	F	P-value	F crit							Source of Variation	SS	df	MS	F	P-value	F crit
	Between Groups	12.8672	4	3.21679	1.67288	0.231894	3.47805							Between Groups	1.03539	4	0.258848	11.6751	0.000873354	3.47805
	Within Groups	19.2291	10	1.92291										Within Groups	0.22171	10	0.022171
	Total	32.0962	14											Total	1.2571	14
														Comment: % reduction of E is statically significant compared to A (p<0.01), B (p<0.01), C (p<0.05), and D (p<0.05)
	Escherichia coli ATCC®25922TM*
		Disinfectants	70% Isopropyl Alcohol (IPA)	Chlorohexidine	10% Sodium Hypochlorite (NaOCl)	0.2% Hydrogen per Oxide (H2O2)	A blend of acetic acid, hydrogen peroxide, and peracetic acid (AAHPA)								Disinfectants	70% Isopropyl Alcohol (IPA)	Chlorohexidine	10% Sodium Hypochlorite (NaOCl)	0.2% Hydrogen per Oxide (H2O2)	A blend of acetic acid, hydrogen peroxide, and peracetic acid (AAHPA)
	Log reduction	30 sec	0.2747	0.18293	0.23937	0.3912	3.39							Percentage	30 sec	0.4688	0.3438	0.4237	0.5938	0.9996
		1 min	0.44165	0.2795	0.6133	0.8151	4.69								1 min	0.6383	0.4746	0.7564	0.8469	0.9999
		5 min	1.4825	0.6424	1.5518	4.51	4.72								5 min	0.9671	0.7721	0.97193	0.9999	0.9999
	Anova: Single Factor													Anova: Single Factor
	SUMMARY													SUMMARY
	Groups	Count	Sum	Average	Variance									Groups	Count	Sum	Average	Variance
	70% Isopropyl Alcohol (IPA)	3	2.19885	0.73295	0.428337									70% Isopropyl Alcohol (IPA)	3	2.0742	0.6914	0.0641904
	Chlorohexidine	3	1.10483	0.368277	0.0586891									Chlorohexidine	3	1.5905	0.530167	0.048176
	10% Sodium Hypochlorite (NaOCl)	3	2.40447	0.80149	0.45718									10% Sodium Hypochlorite (NaOCl)	3	2.15203	0.717343	0.0762831
	0.2% Hydrogen per Oxide (H2O2)	3	5.7163	1.90543	5.13275									0.2% Hydrogen per Oxide (H2O2)	3	2.4406	0.813533	0.0420643
	A blend of acetic acid, hydrogen peroxide, and peracetic acid (AAHPA)	3	12.8	4.26667	0.576633									A blend of acetic acid, hydrogen peroxide, and peracetic acid (AAHPA)	3	2.9994	0.9998	3e-08
	ANOVA													ANOVA
	Source of Variation	SS	df	MS	F	P-value	F crit							Source of Variation	SS	df	MS	F	P-value	F crit
	Between Groups	30.3295	4	7.58236	5.69795	0.0118029	3.47805							Between Groups	0.357788	4	0.089447	1.93848	0.180494	3.47805
	Within Groups	13.3072	10	1.33072										Within Groups	0.461428	10	0.0461428
	Total	43.6366	14											Total	0.819216	14
	Comment: Log reduction of E is statically significant A, B, and C (p<0.05)
	Staphylococcus aureus subsp. aureus ATCC®6538TM*
		Disinfectants	70% Isopropyl Alcohol (IPA)	Chlorohexidine	10% Sodium Hypochlorite (NaOCl)	0.2% Hydrogen per Oxide (H2O2)	A blend of acetic acid, hydrogen peroxide, and peracetic acid (AAHPA)							Disinfectants	70% Isopropyl Alcohol (IPA)	Chlorohexidine	10% Sodium Hypochlorite (NaOCl)	0.2% Hydrogen per Oxide (H2O2)	A blend of acetic acid, hydrogen peroxide, and peracetic acid (AAHPA)
	Log reduction	30 sec	0.2178	0.1597	0.22494	0.3174	5.23							30 sec	0.3944	0.3077	0.4042	0.5185	0.9999
		1 min	0.4068	0.23937	0.415	0.5911	5.72							1 min	0.6081	0.4237	0.6154	0.7436	0.9999
		5 min	1.6072	0.5528	1.2576	6.95	6.88							5 min	0.9753	0.72	0.9447	0.9999	0.9999
	Anova: Single Factor													Anova: Single Factor
	SUMMARY													SUMMARY
	Groups	Count	Sum	Average	Variance									Groups	Count	Sum	Average	Variance
	70% Isopropyl Alcohol (IPA)	3	2.2318	0.743933	0.567852									70% Isopropyl Alcohol (IPA)	3	1.9778	0.659267	0.0863247
	Chlorohexidine	3	0.95187	0.31729	0.0431855									Chlorohexidine	3	1.4514	0.4838	0.0452068
	10% Sodium Hypochlorite (NaOCl)	3	1.89754	0.632513	0.302081									10% Sodium Hypochlorite (NaOCl)	3	1.9643	0.654767	0.0741974
	0.2% Hydrogen per Oxide (H2O2)	3	7.8585	2.6195	14.0837									0.2% Hydrogen per Oxide (H2O2)	3	2.262	0.754	0.0580176
	A blend of acetic acid, hydrogen peroxide, and peracetic acid (AAHPA)	3	17.83	5.94333	0.718033									A blend of acetic acid, hydrogen peroxide, and peracetic acid (AAHPA)	3	2.9997	0.9999	1.84889e-32
	ANOVA													ANOVA
	Source of Variation	SS	df	MS	F	P-value	F crit							Source of Variation	SS	df	MS	F	P-value	F crit
	Between Groups	66.5992	4	16.6498	5.29749	0.0148962	3.47805							Between Groups	0.428305	4	0.107076	2.02991	0.16591	3.47805
	Within Groups	31.4296	10	3.14296										Within Groups	0.527493	10	0.0527493
	Total	98.0288	14											Total	0.955798	14
	Comment: Log reduction of E is statically significant A, B, and C (p<0.05)

## Sheet: Rough
		Uneven (Rough) surfaces
		Aspergillus niger ATCC®16888TM*
				A	B	C	D	E										A	B	C	D	E
		Disinfectants Name		70% Isopropyl Alcohol (IPA)	Chlorohexidine	10% Sodium Hypochlorite (NaOCl)	0.2% Hydrogen per Oxide (H2O2)	A blend of acetic acid, hydrogen peroxide, and peracetic acid (AAHPA)									Disinfectants	70% Isopropyl Alcohol (IPA)	Chlorohexidine	10% Sodium Hypochlorite (NaOCl)	0.2% Hydrogen per Oxide (H2O2)	A blend of acetic acid, hydrogen peroxide, and peracetic acid (AAHPA)
		Log reduction	30 sec	0.029963	0.013788	0.05714	0.06989	0.21022								Percentage	30 sec	0.0667	0.0313	0.123288	0.14865	0.3837
			1 min	0.040295	0.02744	0.11919	0.092	0.8276									1 min	0.0886	0.061224	0.24	0.19101	0.8513
			5 min	0.06695	0.04922	0.2329	0.2648	5.83									5 min	0.1429	0.107143	0.4151	0.4565	0.9999
		Anova: Single Factor For log red.															Anova: Single Factor for % red.
		SUMMARY															SUMMARY
		Groups	Count	Sum	Average	Variance											Groups	Count	Sum	Average	Variance
		70% Isopropyl Alcohol (IPA)	3	0.137208	0.045736	0.000364213											70% Isopropyl Alcohol (IPA)	3	0.2982	0.0994	0.00153909
		Chlorohexidine	3	0.090448	0.0301493	0.000319362											Chlorohexidine	3	0.199667	0.0665557	0.00145936
		10% Sodium Hypochlorite (NaOCl)	3	0.40923	0.13641	0.00794529											10% Sodium Hypochlorite (NaOCl)	3	0.778388	0.259463	0.0215727
		0.2% Hydrogen per Oxide (H2O2)	3	0.42669	0.14223	0.0113898											0.2% Hydrogen per Oxide (H2O2)	3	0.79616	0.265387	0.0278418
		A blend of acetic acid, hydrogen peroxide, and peracetic acid (AAHPA)	3	6.86782	2.28927	9.49785											A blend of acetic acid, hydrogen peroxide, and peracetic acid (AAHPA)	3	2.2349	0.744967	0.103406
		ANOVA															ANOVA
		Source of Variation	SS	df	MS	F	P-value	F crit									Source of Variation	SS	df	MS	F	P-value	F crit
		Between Groups	11.654	4	2.91351	1.53055	0.266122	3.47805									Between Groups	0.884245	4	0.221061	7.09354	0.00564455	3.47805
		Within Groups	19.0357	10	1.90357												Within Groups	0.311637	10	0.0311637
		Total	30.6898	14													Total	1.19588	14
																	Comment: Percent reduction of E is statically significant compared to A (p<0.01), B (p<0.01), C (p<0.05), and D (p<0.05)
		Escherichia coli ATCC®25922TM*
				A	B	C	D	E											A	B	C	D	E
			Disinfectants	70% Isopropyl Alcohol (IPA)	Chlorohexidine	10% Sodium Hypochlorite (NaOCl)	0.2% Hydrogen per Oxide (H2O2)	A blend of acetic acid, hydrogen peroxide, and peracetic acid (AAHPA)										Disinfectants	70% Isopropyl Alcohol (IPA)	Chlorohexidine	10% Sodium Hypochlorite (NaOCl)	0.2% Hydrogen per Oxide (H2O2)	A blend of acetic acid, hydrogen peroxide, and peracetic acid (AAHPA)
		Log reduction	30 sec	0.16956	0.16386	0.21884	0.38185	4.45									Percentage	30 sec	0.3232	0.3143	0.3958	0.5849	0.9999
			1 min	0.33675	0.28143	0.5998	0.6072	3.77										1 min	0.5395	0.4769	0.7487	0.7529	0.9998
			5 min	0.8702	0.736	0.9181	3.96	4.72										5 min	0.8652	0.8163	0.8793	0.9999	0.9999
																			0.0272986	0.0174592	0.0437057	0.0705602
Anova: Single Factor																	Anova: Single Factor
SUMMARY																	SUMMARY
Groups	Count	Sum	Average	Variance													Groups	Count	Sum	Average	Variance
70% Isopropyl Alcohol (IPA)	3	1.37651	0.458837	0.133903													70% Isopropyl Alcohol (IPA)	3	1.7279	0.575967	0.0744384
Chlorohexidine	3	1.18129	0.393763	0.0913001													Chlorohexidine	3	1.6075	0.535833	0.0656059
10% Sodium Hypochlorite (NaOCl)	3	1.73674	0.578913	0.122568													10% Sodium Hypochlorite (NaOCl)	3	2.0238	0.6746	0.0625612
0.2% Hydrogen per Oxide (H2O2)	3	4.94905	1.64968	4.01587													0.2% Hydrogen per Oxide (H2O2)	3	2.3377	0.779233	0.0435763
A blend of acetic acid, hydrogen peroxide, and peracetic acid (AAHPA)	3	12.94	4.31333	0.239633													A blend of acetic acid, hydrogen peroxide, and peracetic acid (AAHPA)	3	2.9996	0.999867	3.33333e-09
ANOVA																	ANOVA
Source of Variation	SS	df	MS	F	P-value	F crit											Source of Variation	SS	df	MS	F	P-value	F crit
Between Groups	33.2736	4	8.3184	9.03532	0.0023507	3.47805											Between Groups	0.41496	4	0.10374	2.10698	0.154661	3.47805
Within Groups	9.20655	10	0.920655														Within Groups	0.492363	10	0.0492363
Total	42.4802	14															Total	0.907323	14
Comment: Log reduction of E is statically significant compared to A (p<0.01), B (p<0.01), C (p<0.01), and D (p<0.05)
		Staphylococcus aureus subsp. aureus ATCC®6538TM*
				A	B	C	D	E											A	B	C	D	E
			Disinfectants	70% Isopropyl Alcohol (IPA)	Chlorohexidine	10% Sodium Hypochlorite (NaOCl)	0.2% Hydrogen per Oxide (H2O2)	A blend of acetic acid, hydrogen peroxide, and peracetic acid (AAHPA)										Disinfectants	70% Isopropyl Alcohol (IPA)	Chlorohexidine	10% Sodium Hypochlorite (NaOCl)	0.2% Hydrogen per Oxide (H2O2)	A blend of acetic acid, hydrogen peroxide, and peracetic acid (AAHPA)
		Log reduction	30 sec	0.12494	0.14018	0.1934	0.2773	5.28									Percentage	30 sec	0.25	0.2759	0.3594	0.4719	0.9999
			1 min	0.368	0.1793	0.37196	0.4297	6.58										1 min	0.5714	0.3382	0.5753	0.6282	0.9999
			5 min	0.9838	0.4994	1.034	1.2795	6.88										5 min	0.8962	0.6833	0.9076	0.9475	0.9999
			P values vs E	0.000241812	0.000145102	0.000248668	0.000328905												0.0418831	0.00550095	0.0363904	0.0429767
Anova: Single Factor
																	Anova: Single Factor
SUMMARY
Groups	Count	Sum	Average	Variance													SUMMARY
70% Isopropyl Alcohol (IPA)	3	1.47674	0.492247	0.195988													Groups	Count	Sum	Average	Variance
Chlorohexidine	3	0.81888	0.27296	0.0388389													70% Isopropyl Alcohol (IPA)	3	1.7176	0.572533	0.104395
10% Sodium Hypochlorite (NaOCl)	3	1.59936	0.53312	0.196131													Chlorohexidine	3	1.2974	0.432467	0.0481583
0.2% Hydrogen per Oxide (H2O2)	3	1.9865	0.662167	0.291632													10% Sodium Hypochlorite (NaOCl)	3	1.8423	0.6141	0.0762599
A blend of acetic acid, hydrogen peroxide, and peracetic acid (AAHPA)	3	18.74	6.24667	0.723333													0.2% Hydrogen per Oxide (H2O2)	3	2.0476	0.682533	0.0587629
																	A blend of acetic acid, hydrogen peroxide, and peracetic acid (AAHPA)	3	2.9997	0.9999	1.84889e-32
ANOVA
Source of Variation	SS	df	MS	F	P-value	F crit											ANOVA
Between Groups	79.7665	4	19.9416	68.9581	3.05312e-07	3.47805											Source of Variation	SS	df	MS	F	P-value	F crit
Within Groups	2.89185	10	0.289185														Between Groups	0.532704	4	0.133176	2.31549	0.128385	3.47805
																	Within Groups	0.575151	10	0.0575151
Total	82.6584	14
																	Total	1.10786	14
Comment: Log reduction of E is statically significant at p<0.01 level

## Sheet: 30 sec
			Efficacy at 30 seconds
Log reduction against Aspergillus niger ATCC®16888TM* at first 30 sec
			70% Isopropyl Alcohol (IPA)	1.5% Chlorohexidine gluconate (CHG)	10% Sodium Hypochlorite (NaOCl)	0.2% Hydrogen per Oxide (H2O2)	Mixure of acetic acid, hydrogen peroxide, and per acetic acid
		Plate	0.024	0.015	0.09691	0.2167	0.7202
		Smooth	0.024134	0.0181	0.08471	0.0999	0.34845
		Rough	0.029963	0.013788	0.05714	0.06989	0.21022
		Mean	0.0260323	0.0156293	0.0795867	0.12883	0.42629
		SD	0.00340472	0.00222382	0.020374	0.0775629	0.26375
		ANOVA
		Source of Variation	SS	df	MS	F	P-value	F crit
		Between Groups	0.342245	4	0.0855611	5.62814	0.0122825	3.47805
		Within Groups	0.152024	10	0.0152024
		Total	0.494268	14
	Comment: Log reduction of E against Aspergillus niger at first 30 sec is significantly (p<0.05) high in all test media compared to all other disinfactants except D
Log reduction against Escherichia coli ATCC®25922TM* at first 30 sec
			70% Isopropyl Alcohol (IPA)	1.5% Chlorohexidine gluconate (CHG)	10% Sodium Hypochlorite (NaOCl)	0.2% Hydrogen per Oxide (H2O2)	Mixure of acetic acid, hydrogen peroxide, and per acetic acid
		Plate	0.58	0.11	0.24304	0.23313	1.225
		Smooth	0.2747	0.18293	0.23937	0.3912	3.39
		Rough	0.16956	0.16386	0.21884	0.38185	4.45
		Mean	0.34142	0.152263	0.23375	0.335393	3.02167
		SD	0.213199	0.0378227	0.0130422	0.0886859	1.64375
		Anova: Single Factor
		SUMMARY
		Groups	Count	Sum	Average	Variance
		70% Isopropyl Alcohol (IPA)	3	1.02426	0.34142	0.0454539
		1.5% Chlorohexidine gluconate (CHG)	3	0.45679	0.152263	0.00143056
		10% Sodium Hypochlorite (NaOCl)	3	0.70125	0.23375	0.000170098
		0.2% Hydrogen per Oxide (H2O2)	3	1.00618	0.335393	0.0078652
		Mixure of acetic acid, hydrogen peroxide, and per acetic acid	3	9.065	3.02167	2.70191
		ANOVA
		Source of Variation	SS	df	MS	F	P-value	F crit
		Between Groups	18.3022	4	4.57555	8.29857	0.00322057	3.47805
		Within Groups	5.51366	10	0.551366
		Total	23.8159	14
		Comment: Log reduction of E against Escherichia coli at first 30 sec is significantly (p<0.01) high in all test media compared to all other disinfactants
Log reduction against Staphylococcus aureus subsp. aureus ATCC®6538TM* at first 30 sec
			70% Isopropyl Alcohol (IPA)	1.5% Chlorohexidine gluconate (CHG)	10% Sodium Hypochlorite (NaOCl)	0.2% Hydrogen per Oxide (H2O2)	Mixure of acetic acid, hydrogen peroxide, and per acetic acid
		Plate	0.41	0.08103	0.415	0.32	6
		Smooth	0.2178	0.1597	0.22494	0.3174	5.23
		Rough	0.12494	0.14018	0.1934	0.2773	5.28
		SD	0.145386	0.0409649	0.119878	0.0239376	0.430852
		Anova: Single Factor
		SUMMARY
		Groups	Count	Sum	Average	Variance
		70% Isopropyl Alcohol (IPA)	3	0.75274	0.250913	0.0211372
		1.5% Chlorohexidine gluconate (CHG)	3	0.38091	0.12697	0.00167812
		10% Sodium Hypochlorite (NaOCl)	3	0.83334	0.27778	0.0143707
		0.2% Hydrogen per Oxide (H2O2)	3	0.9147	0.3049	0.00057301
		Mixure of acetic acid, hydrogen peroxide, and per acetic acid	3	16.51	5.50333	0.185633
		ANOVA
		Source of Variation	SS	df	MS	F	P-value	F crit
		Between Groups	66.5385	4	16.6346	372.318	7.87636e-11	3.47805
		Within Groups	0.446785	10	0.0446785
		Total	66.9853	14
		Comment: Log reduction of E against Staphylococcus aureus at first 30 sec is significantly (p<0.01) high in all test media compared to all other disinfactants
			Table 4. Mean log reduction of tested microbes at 0.5 min on all surfaces
				70% IPA	1.5% CHG	10% NaOCl	0.2% H2O2	AAHPA			70% IPA	1.5% CHG	10% NaOCl	0.2% H2O2	AAHPA
			Aspergillus niger	0.0260323	0.0156293	0.0795867	0.12883	0.42629			0.00340472	0.00222382	0.020374	0.0775629	0.26375
			Escherichia coli	0.34142	0.152263	0.23375	0.335393	3.02167			0.213199	0.0378227	0.0130422	0.0886859	1.64375
			Staphylococcus aureus	0.250913	0.12697	0.27778	0.3049	5.50333			0.145386	0.0409649	0.119878	0.0239376	0.430852
							Table 4. Mean log reduction of tested microbes at 0.5 min on all surfaces
								70% IPA	1.5% CHG	10% NaOCl	0.2% H2O2	AAHPA
							Aspergillus niger	0.03 ± 0.003	0.02 ± 0.002	0.08 ± 0.02	0.13 ± 0.08	0.43 ± 0.26
							Escherichia coli	0.34 ± 0.21	0.15 ± 0.04	0.23 ± 0.01	0.34 ± 0.09	3.02 ± 1.64
							Staphylococcus aureus	0.25 ± 0.15	0.13 ± 0.04	0.28 ± 0.12	0.30 ± 0.02	5.50 ± 0.43

## Sheet: surface
				Our disinfectant formulation (Zerofungus) in different surfaces
					Laboratory plate (Ptri plate)	Smooth surface	Rough surface
				Log Reduction	0.7202	0.34845	0.21022
					4.58	0.956	0.8276
					5.84	5.99	5.83
					1.225	3.39	4.45
					3.28	4.69	3.77
					3.51	4.72	4.72
					6	5.23	5.28
					6.58	5.72	6.58
					6.77	6.88	6.88
				SD	2.25195	2.2439	2.3563
				Average	4.27836	4.21383	4.28309
					Anova: Single Factor
					SUMMARY
					Groups	Count	Sum	Average	Variance
					Laboratory plate	9	38.5052	4.27836	5.07127
					Smooth surface	9	37.9245	4.21383	5.03508
					Rough surface	9	38.5478	4.28309	5.55215
					ANOVA
					Source of Variation	SS	df	MS	F	P-value	F crit
					Between Groups	0.026951	2	0.0134755	0.00258176	0.997422	3.40283
					Within Groups	125.268	24	5.2195
					Total	125.295	26
				Comment: There is no mean differences between the three surfaces indicating that Zerofungus is equally effective on all surfaces.
					0.2% Hydrogen per Oxide in different surfaces
					Laboratory plate	Smooth surface	Rough surface
				Log Reduction	0.2167	0.0999	0.06989
					0.2795	0.22185	0.092
					0.4352	0.32736	0.2648
					0.23313	0.3912	0.38185
					4.32	0.8151	0.6072
					4.81	4.51	3.96
					0.32	0.3174	0.2773
					5.77	0.5911	0.4297
					6.95	6.95	1.2795
				Mean	2.59273	1.58043	0.818027
				SD	2.81436	2.43917	1.23267
				Anova: Single Factor
				SUMMARY
				Groups	Count	Sum	Average	Variance
				Laboratory plate	9	23.3345	2.59273	7.92064
				Smooth surface	9	14.2239	1.58043	5.94957
				Rough surface	9	7.36224	0.818027	1.51946
				ANOVA
				Source of Variation	SS	df	MS	F	P-value	F crit
				Between Groups	14.2667	2	7.13333	1.39054	0.268285	3.40283
				Within Groups	123.117	24	5.12989
				Total	137.384	26
				Comment: There is no mean differences between the three surfaces indicating that H2O2 is equally effective on all surfaces.
				10% Sodium Hypochlorite (NaOCl) in different surfaces
					Laboratory plate	Smooth surface	Rough surface
				Log Reduction	0.09691	0.08471	0.05714
					0.2264	0.18293	0.11919
					0.4063	0.29226	0.2329
					0.24304	0.23937	0.21884
					3.799	0.6133	0.5998
					4.88	1.5518	0.9181
					0.415	0.22494	0.1934
					6.72	0.415	0.37196
					6.96	1.2576	1.034
				SD	2.95059	0.517867	0.355066
				Anova: Single Factor
				SUMMARY
				Groups	Count	Sum	Average	Variance
				Laboratory plate	9	23.7466	2.63852	8.70599
				Smooth surface	9	4.86191	0.540212	0.268186
				Rough surface	9	3.74533	0.416148	0.126072
				ANOVA
				Source of Variation	SS	df	MS	F	P-value	F crit
				Between Groups	28.0716	2	14.0358	4.62706	0.0199705	3.40283
				Within Groups	72.802	24	3.03341
				Total	100.874	26
				Comment: NaOCl is more effective on laboratory plates (p<0.05)
				70% Isopropyl Alcohol (IPA) in different surfaces
					Laboratory plate	Smooth surface	Rough surface
				Log Reduction	0.024	0.024134	0.029963
					0.046	0.0422	0.040295
					0.079	0.07572	0.06695
					0.58	0.2747	0.16956
					3.73	0.44165	0.33675
					4.88	1.4825	0.8702
					0.41	0.2178	0.12494
					5.51	0.4068	0.368
					6	1.6072	0.9838
				Mean	2.36211	0.508078	0.332273
				SD	2.60731	0.60716	0.359105
				Anova: Single Factor
				SUMMARY
				Groups	Count	Sum	Average	Variance
				Laboratory plate	9	21.259	2.36211	6.79809
				Smooth surface	9	4.5727	0.508078	0.368643
				Rough surface	9	2.99046	0.332273	0.128956
				ANOVA
				Source of Variation	SS	df	MS	F	P-value	F crit
				Between Groups	22.7658	2	11.3829	4.68066	0.0192139	3.40283
				Within Groups	58.3655	24	2.4319
				Total	81.1313	26
				Comment: IPA is more effective on laboratory plates (p<0.05)
				1.5% Chlorohexidine gluconate (CHG) in different surfaces
					Laboratory plate	Smooth surface	Rough surface
				Log Reduction	0.015	0.0181	0.013788
					0.036	0.03987	0.02744
					0.05673	0.06512	0.04922
					0.11	0.18293	0.16386
					0.33	0.2795	0.28143
					0.8692	0.6424	0.736
					0.08103	0.1597	0.14018
					0.199	0.23937	0.1793
					0.3285	0.5528	0.4994
				SD	0.269141	0.221039	0.241527
				Anova: Single Factor
				SUMMARY
				Groups	Count	Sum	Average	Variance
				Laboratory plate	9	2.02546	0.225051	0.0724369
				Smooth surface	9	2.17979	0.242199	0.0488583
				Rough surface	9	2.09062	0.232291	0.0583353
				ANOVA
				Source of Variation	SS	df	MS	F	P-value	F crit
				Between Groups	0.00133389	2	0.000666944	0.0111386	0.988928	3.40283
				Within Groups	1.43704	24	0.0598768
				Total	1.43838	26
				Comment: There is no mean differences between the three surfaces indicating that H2O2 is equally effective on all surfaces.
				Table 5. Mean log reduction on different surfaces
					70% IPA	1.5% CHG	10% NaOCl	0.2% H2O2	AAHPA			Standard deviations
				Petri plate	2.36211	0.225051	2.63852	2.59273	4.27836			2.60731	0.269141	1.44112	2.81436	1.24455
				Smooth surface	0.508078	0.242199	0.540212	1.58043	4.21383			1.64499	1.47427	1.34584	2.43917	1.16537
				Rough surface	0.332273	0.232291	0.416148	0.818027	4.28309			1.72872	1.5603	1.4277	1.23267	1.25064
