# Supplementary material for: Comparative Evaluation of a Disinfectant Formulation Comprising Hydrogen Peroxide, Peracetic Acid, and Acetic Acid Against Aspergillus niger, Escherichia coli, and Staphylococcus aureus on Various Surfaces in Comparison to Other Disinfectants
Source: Int J Microbiol. 2025 Jun 24;2025:2602317. doi: 10.1155/ijm/2602317 (PMC12213054; doi:10.1155/ijm/2602317)
Supplement: Supporting Information 2 — Contains figures. [file 2602317.f2.xlsx]

## Sheet: Sheet1
Table 1: Outcomes of surface disinfection activity on petri plate contaminated with different microbes using various disinfectants
Disinfectants Name		Aspergillus niger ATCC®16888TM*			Escherichia coli ATCC®25922TM*			Staphylococcus aureus subsp. aureus ATCC®6538TM*
		Contact time (in minutes)			Contact time (in minutes)			Contact time (in minutes)
		0.5 min	1 min	5 min	0.5 min	1 min	5 min	0.5 min	1 min	5 min
70% Isopropyl Alcohol (IPA)	i	3.7×103	2×104	1.8×105	3.8×103	5.4×103	7.5×104	5.4×105	3.2×105	1×106
	ii	3.5×103	1.8×104	1.5×105	1×103	<3	<3	2.1×105	<3	<3
	iii	0.024	0.046	0.079	0.58	3.73	4.88	0.41	5.51	6
	iv	0.054054	0.1	0.166667	0.7368	0.9998	0.9999	0.6111	0.99999	0.999999
1.5% Chlorohexidine gluconate (CHG)	i	5.9×103	3.8×104	4.9×105	1.8×103	2.8×104	7.4×103	4.7×104	1.9×105	4.9×105
	ii	5.7×103	3.5×104	4.3×105	1.4×103	1.3×104	1×103	3.9×104	1.2×105	2.3×105
	iii	0.015	0.036	0.05673	0.11	0.33	0.8692	0.08103	0.199	0.3285
	iv	0.0339	0.0789	0.12245	0.2222	0.53571	0.8649	0.170213	0.3684	0.5306
10% Sodium Hypochlorite (NaOCl)	i	2.5×105	3.2×105	7.9×105	4.9×103	6.3×103	7.6×104	5.2×105	5.2×106	9.2×106
	ii	2×105	1.9×105	3.1×105	2.8×103	<3	<3	2 ×105	<3	<3
	iii	0.09691	0.2264	0.4063	0.24304	3.799	4.88	0.415	6.72	6.96
	iv	0.2	0.40625	0.6076	0.4286	0.999841	0.9999	0.6154	0.999999	0.999999
0.2% Hydrogen per Oxide (H2O2)	i	2.8×104	5.9×105	7.9×105	3.8 ×104	2.1×104	6.5×104	2.1×105	5.9×105	8.9×106
	ii	1.7×104	3.1×105	2.9×105	1 ×104	<3	<3	1×105	<3	<3
	iii	0.2167	0.2795	0.4352	0.23313	4.32	4.81	0.32	5.77	6.95
	iv	0.393	0.475	0.633	0.4154	0.9999	0.9999	0.5238	0.99999	0.999999
Mixure of acetic acid, hydrogen peroxide, and per acetic acid	i	6.3×104	3.8×104	6.9×105	4.7×104	1.9×103	3.2×103	1×106	3.8×106	5.9×106
	ii	1.2×104	<3	<3	2.8×103	<3	<3	<3	<3	<3
	iii	0.7202	4.58	5.84	1.225	3.28	3.51	6	6.58	6.77
	iv	0.8095	0.9999	0.99999	0.9404	0.999474	0.9997	0.999999	0.999999	0.999999
i. CFU count on the surface prior to disinfection, ii. CFU count on the surface after disinfection iii. log decline in CFU upon disinfection iv. Percentage of killing following disinfection

## Sheet: Sheet2
Table 2: Outcomes of surface disinfection activity on smooth surfaces contaminated with different microbes using various disinfectants
Disinfectants Name		Aspergillus niger ATCC®16888TM*			Escherichia coli ATCC®25922TM*			Staphylococcus aureus subsp. aureus ATCC®6538TM*
		Contact time (in minutes)			Contact time (in minutes)			Contact time (in minutes)
		0.5 min	1 min	5 min	0.5 min	1 min	5 min	0.5 min	1 min	5 min
70% Isopropyl Alcohol (IPA)	i	3.7×104	5.4×104	2.5×105	3.2×104	9.4×104	8.2×104	7.1×105	7.4×105	8.5×105
	ii	3.5×104	4.9×104	2.1×105	1.7×104	3.4×104	2.7×103	4.3×105	2.9×105	2.1×104
	iii	0.024134	0.0422	0.07572	0.2747	0.44165	1.4825	0.2178	0.4068	1.6072
	iv	0.0541	0.092593	0.16	0.4688	0.6383	0.9671	0.3944	0.6081	0.9753
1.5% Chlorohexidine gluconate (CHG)	i	4.9×103	5.7×103	7.9×105	3.2×103	5.9×103	7.9×103	3.9×105	5.9×106	7.5×106
	ii	4.7×103	5.2×103	7.8×105	2.1×103	3.1×103	1.8×103	2.7×105	3.4×106	2.1×106
	iii	0.0181	0.03987	0.06512	0.18293	0.2795	0.6424	0.1597	0.23937	0.5528
	iv	0.040816	0.0877	0.13924	0.3438	0.4746	0.7721	0.3077	0.4237	0.72
10% Sodium Hypochlorite (NaOCl)	i	7.9×104	3.2×105	4.9×104	5.9×103	7.8×104	5.7×104	4.7×105	3.9×105	3.8×106
	ii	6.5×104	2.1×105	2.5×104	3.4×103	1.9×104	1.6×103	2.8×105	1.5×105	2.1×106
	iii	0.08471	0.18293	0.29226	0.23937	0.6133	1.5518	0.22494	0.415	1.2576
	iv	0.177215	0.34375	0.4898	0.4237	0.7564	0.97193	0.4042	0.6154	0.9447
0.2% Hydrogen per Oxide (H2O2)	i	7.3×103	6.5×103	5.1 ×103	3.2×103	9.8×103	3.2×104	5.4×106	3.9×106	8.9×106
	ii	5.8×103	3.9×103	2.4×103	1.3×103	1.5×103	<3	2.6×106	1×106	<3
	iii	0.0999	0.22185	0.32736	0.3912	0.8151	4.51	0.3174	0.5911	6.95
	iv	0.2055	0.4	0.5294	0.5938	0.8469	0.9999	0.5185	0.7436	0.999999
Mixure of acetic acid, hydrogen peroxide, and per acetic acid	i	2.9×104	7.5×104	9.7 ×105	2.5×103	4.9×104	3.2×104	1.7×105	5.3×105	9.1×105
	ii	1.3×104	8.3×103	<3	<3	<3	<3	<3	<3	7.5×106
	iii	0.34845	0.956	5.99	3.39	4.69	4.72	5.23	5.72	6.88
	iv	0.5517	0.8893	0.99999	0.9996	0.9999	0.9999	0.99999	0.99999	0.999999
i. CFU count on the surface prior to disinfection, ii. CFU count on the surface after disinfection iii. log decline in CFU upon disinfection iv. Percentage of killing following disinfection

## Sheet: Sheet3
Table 3: Outcomes of surface disinfection activity on uneven surfaces contaminated with different microbes using various disinfectants
Disinfectants Name		Aspergillus niger ATCC®16888TM*			Escherichia coli ATCC®25922TM*			Staphylococcus aureus subsp. aureus ATCC®6538TM*
		Contact time (in minutes)			Contact time (in minutes)			Contact time (in minutes)
		0.5 min	1 min	5 min	0.5 min	1 min	5 min	0.5 min	1 min	5 min
70% Isopropyl Alcohol (IPA)	i	1.5×104	7.9×103	3.5×105	9.9×103	7.6×104	8.9×104	3.2×106	4.9×106	7.9×106
	ii	1.4×104	7.2×103	3.0×105	6.7×103	3.5×104	1.2×104	2.4×106	2.1×106	8.2×105
	iii	0.029963	0.040295	0.06695	0.16956	0.33675	0.8702	0.12494	0.368	0.9838
	iv	0.0667	0.0886	0.1429	0.3232	0.5395	0.8652	0.25	0.5714	0.8962
1.5% Chlorohexidine gluconate (CHG)	i	3.2×104	4.9×105	8.4×105	3.5×104	6.5×104	9.8×103	5.8×105	6.8×105	1.2×106
	ii	3.1×104	4.6×105	7.5×105	2.4×104	3.4×104	1.8×103	4.2×105	4.5×105	3.8×105
	iii	0.013788	0.02744	0.04922	0.16386	0.28143	0.736	0.14018	0.1793	0.4994
	iv	0.0313	0.061224	0.107143	0.3143	0.4769	0.8163	0.2759	0.3382	0.6833
10% Sodium Hypochlorite (NaOCl)	i	7.3×104	2.5×105	5.3×105	4.8×104	3.9×104	5.3×104	6.4×105	7.3×105	5.3×106
	ii	6.4×104	1.9×105	3.1×105	2.9×104	9.8×103	6.4×103	4.1×105	3.1×105	4.9×105
	iii	0.05714	0.11919	0.2329	0.21884	0.5998	0.9181	0.1934	0.37196	1.034
	iv	0.123288	0.24	0.4151	0.3958	0.7487	0.8793	0.3594	0.5753	0.9076
0.2% Hydrogen per Oxide (H2O2)	i	7.4×103	8.9×104	9.2×104	5.3×103	8.5×103	9.2×103	8.9×106	7.8×106	5.9×106
	ii	6.3×103	7.2×104	5×104	2.2×103	2.1×103	<3	4.7×106	2.9×106	3.1×105
	iii	0.06989	0.092	0.2648	0.38185	0.6072	3.96	0.2773	0.4297	1.2795
	iv	0.14865	0.19101	0.4565	0.5849	0.7529	0.9999	0.4719	0.6282	0.9475
Mixure of acetic acid, hydrogen peroxide, and per acetic acid	i	8.6×105	3.9×104	6.7×105	2.8×104	5.9×103	5.3×104	1.9×105	3.8×106	7.5×106
	ii	5.3×105	5.8×103	<3	<3	<3	<3	<3	<3	<3
	iii	0.21022	0.8276	5.83	4.45	3.77	4.72	5.28	6.58	6.88
	iv	0.3837	0.8513	0.99999	0.9999	0.9998	0.9999	0.99999	0.999999	0.999999
i. CFU count on the surface prior to disinfection, ii. CFU count on the surface after disinfection iii. log decline in CFU upon disinfection iv. Percentage of killing following disinfection

## Sheet: Plate
	Petri plate
	Aspergillus niger ATCC®16888TM*								Aspergillus niger ATCC®16888TM*											70% Isopropyl Alcohol (IPA)	1.5% Chlorohexidine gluconate (CHG)	10% Sodium Hypochlorite (NaOCl)	0.2% Hydrogen per Oxide (H2O2)	Mixure of acetic acid, hydrogen peroxide, and per acetic acid
		Log reduction							Disinfectants Name	Percentage									0.5 min	0.024	0.015	0.09691	0.2167	0.7202
	Disinfectants Name	0.5 min	1 min	5 min						0.5 min	1 min	5 min							1 min	0.046	0.036	0.2264	0.2795	4.58
1	70% IPA	0.024	0.046	0.079					70% IPA	0.054054	0.1	0.166667							5 min	0.079	0.05673	0.4063	0.4352	5.84
2	1.5% CHG	0.015	0.036	0.05673					1.5% CHG	0.0339	0.0789	0.12245
3	10% NaOCl	0.09691	0.2264	0.4063					10% NaOCl	0.2	0.40625	0.6076
4	0.2% H2O2	0.2167	0.2795	0.4352					0.2% H2O2	0.393	0.475	0.633
5	AAHPA	0.7202	4.58	5.84					AAHPA	0.8095	0.9999	0.99999
	Escherichia coli ATCC®25922TM*	Log reduction							Escherichia coli ATCC®25922TM*	Percentage						Disinfectants Name	70% Isopropyl Alcohol (IPA)	1.5% Chlorohexidine gluconate (CHG)	10% Sodium Hypochlorite (NaOCl)	0.2% Hydrogen per Oxide (H2O2)	Mixure of acetic acid, hydrogen peroxide, and per acetic acid
	Disinfectants Name	0.5 min	1 min	5 min					Disinfectants Name	0.5 min	1 min	5 min				0.5 min	0.58	0.11	0.24304	0.23313	1.225
1	70% IPA	0.58	3.73	4.88					70% IPA	0.7368	0.9998	0.9999				1 min	3.73	0.33	3.799	4.32	3.28
2	1.5% CHG	0.11	0.33	0.8692					1.5% CHG	0.2222	0.53571	0.8649				5 min	4.88	0.8692	4.88	4.81	3.51
3	10% NaOCl	0.24304	3.799	4.88					10% NaOCl	0.4286	0.999841	0.9999
4	0.2% H2O2	0.23313	4.32	4.81					0.2% H2O2	0.4154	0.9999	0.9999
5	AAHPA	1.225	3.28	3.51					AAHPA	0.9404	0.999474	0.9997
	Staphylococcus aureus subsp. aureus ATCC®6538TM*	Log reduction							Staphylococcus aureus subsp. aureus ATCC®6538TM*	Percentage							Disinfectants Name	70% Isopropyl Alcohol (IPA)	1.5% Chlorohexidine gluconate (CHG)	10% Sodium Hypochlorite (NaOCl)	0.2% Hydrogen per Oxide (H2O2)	Mixure of acetic acid, hydrogen peroxide, and per acetic acid
	Disinfectants Name	0.5 min	1 min	5 min					Disinfectants Name	0.5 min	1 min	5 min					0.5 min	0.41	0.08103	0.415	0.32	6
1	70% IPA	0.41	5.51	6					70% IPA	0.6111	0.99999	0.999999					1 min	5.51	0.199	6.72	5.77	6.58
2	1.5% CHG	0.08103	0.199	0.3285					1.5% CHG	0.170213	0.3684	0.5306					5 min	6	0.3285	6.96	6.95	6.77
3	10% NaOCl	0.415	6.72	6.96					10% NaOCl	0.6154	0.999999	0.999999
4	0.2% H2O2	0.32	5.77	6.95					0.2% H2O2	0.5238	0.9999	0.9999
5	AAHPA	6	6.58	6.77					AAHPA	0.9999	0.9999	0.9999

## Sheet: Smooth
	Smooth surface					Smooth Surface
	Aspergillus niger ATCC®16888TM*								Aspergillus niger ATCC®16888TM*
	Disinfectants Name	Log reduction								Percentage
		0.5 min	1 min	5 min					Disinfectants	0.5 min	1 min	5 min
1	70% IPA	0.024134	0.0422	0.07572					70% IPA	0.0541	0.092593	0.16
2	1.5% CHG	0.0181	0.03987	0.06512					1.5% CHG	0.040816	0.0877	0.13924
3	10% NaOCl	0.08471	0.18293	0.29226					10% NaOCl	0.177215	0.34375	0.4898
4	0.2% H2O2	0.0999	0.22185	0.32736					0.2% H2O2	0.2055	0.4	0.5294
5	AAHPA	0.34845	0.956	5.99					AAHPA	0.5517	0.8893	0.9999
	Escherichia coli ATCC®25922TM*								Escherichia coli ATCC®25922TM*
		Log reduction								Percentage
	Disinfectants	0.5 min	1 min	5 min					Disinfectants	0.5 min	1 min	5 min
1	70% IPA	0.2747	0.44165	1.4825					70% IPA	0.4688	0.6383	0.9671
2	1.5% CHG	0.18293	0.2795	0.6424					1.5% CHG	0.3438	0.4746	0.7721
3	10% NaOCl	0.23937	0.6133	1.5518					10% NaOCl	0.4237	0.7564	0.97193
4	0.2% H2O2	0.3912	0.8151	4.51					0.2% H2O2	0.5938	0.8469	0.9999
5	AAHPA	3.39	4.69	4.72					AAHPA	0.9996	0.9999	0.9999
	Staphylococcus aureus subsp. aureus ATCC®6538TM*								Staphylococcus aureus subsp. aureus ATCC®6538TM*
		Log reduction								Percentage
	Disinfectants	0.5 min	1 min	5 min					Disinfectants	0.5 min	1 min	5 min
1	70% IPA	0.2178	0.4068	1.6072					70% IPA	0.3944	0.6081	0.9753
2	1.5% CHG	0.1597	0.23937	0.5528					1.5% CHG	0.3077	0.4237	0.72
3	10% NaOCl	0.22494	0.415	1.2576					10% NaOCl	0.4042	0.6154	0.9447
4	0.2% H2O2	0.3174	0.5911	6.95					0.2% H2O2	0.5185	0.7436	0.9999
5	AAHPA	5.23	5.72	6.88					AAHPA	0.9999	0.9999	0.9999

## Sheet: Rough
		Uneven (Rough) surfaces
	Aspergillus niger ATCC®16888TM*
	Disinfectants Name	Log reduction							Percentage
		0.5 min	1 min	5 min				Disinfectants	0.5 min	1 min	5 min
1	70% IPA	0.029963	0.040295	0.06695				70% IPA	0.0667	0.0886	0.1429
2	1.5% CHG	0.013788	0.02744	0.04922				1.5% CHG	0.0313	0.061224	0.107143
3	10% NaOCl	0.05714	0.11919	0.2329				10% NaOCl	0.123288	0.24	0.4151
4	0.2% H2O2	0.06989	0.092	0.2648				0.2% H2O2	0.14865	0.19101	0.4565
5	AAHPA	0.21022	0.8276	5.83				AAHPA	0.3837	0.8513	0.9999
	Escherichia coli ATCC®25922TM*
		Log reduction							Percentage
	Disinfectants	0.5 min	1 min	5 min				Disinfectants	0.5 min	1 min	5 min
1	70% IPA	0.16956	0.33675	0.8702				70% IPA	0.3232	0.5395	0.8652
2	1.5% CHG	0.16386	0.28143	0.736				1.5% CHG	0.3143	0.4769	0.8163
3	10% NaOCl	0.21884	0.5998	0.9181				10% NaOCl	0.3958	0.7487	0.8793
4	0.2% H2O2	0.38185	0.6072	3.96				0.2% H2O2	0.5849	0.7529	0.9999
5	AAHPA	4.45	3.77	4.72				AAHPA	0.9999	0.9998	0.9999
		Rough Surface
	Staphylococcus aureus subsp. aureus ATCC®6538TM*
		Log reduction							Percentage
	Disinfectants	0.5 min	1 min	5 min				Disinfectants	0.5 min	1 min	5 min
1	70% IPA	0.12494	0.368	0.9838				70% IPA	0.25	0.5714	0.8962
2	1.5% CHG	0.14018	0.1793	0.4994				1.5% CHG	0.2759	0.3382	0.6833
3	10% NaOCl	0.1934	0.37196	1.034				10% NaOCl	0.3594	0.5753	0.9076
4	0.2% H2O2	0.2773	0.4297	1.2795				0.2% H2O2	0.4719	0.6282	0.9475
5	AAHPA	5.28	6.58	6.88				AAHPA	0.9999	0.9999	0.9999
